# Supplementary material for: The Influence of Age, Sex and Season on Andean Condor Ranging Behavior during the Immature Stage
Source: Animals (Basel). 2023 Apr 2;13(7):1234. doi: 10.3390/ani13071234 (PMC10092982; doi:10.3390/ani13071234)
Supplement: Supplementary file 1 [file animals-13-01234-s001.zip]

Archive with 1 entries (1 files):
- animals-2299030-supplementary.pdf
